# Supplementary material for: Chemical Characterization of 29 Industrial Hempseed (Cannabis sativa L.) Varieties
Source: Foods. 2024 Jan 9;13(2):210. doi: 10.3390/foods13020210 (PMC10814438; doi:10.3390/foods13020210)
Supplement: Supplementary file 1 [file foods-13-00210-s001.zip]

Archive with 1 entries (1 files):
- foods-2748685-supplementary.pdf
